# Supplementary material for: Enhanced Heterogeneous Fenton Degradation of Organic Dyes by Bimetallic Zirconia-Based Catalysts
Source: Molecules. 2024 Apr 30;29(9):2074. doi: 10.3390/molecules29092074 (PMC11085515; doi:10.3390/molecules29092074)
Supplement: Supplementary file 1 [file molecules-29-02074-s001.zip]

Archive with 1 entries (1 files):
- molecules-2964264-supplementary.pdf
